# Supplementary material for: Herpes Simplex Virus Seroprevalence among Pregnant Finnish Women and Their Spouses—A Six-Year Follow-Up Cohort Study
Source: Microorganisms. 2022 Jul 26;10(8):1506. doi: 10.3390/microorganisms10081506 (PMC9331543; doi:10.3390/microorganisms10081506)
Supplement: Supplementary file 1 [file microorganisms-10-01506-s001.zip]

Archive with 1 entries (1 files):
- microorganisms-1812548-supplementary.pdf
